# Supplementary material for: Diagnosis and Treatment of Invasive Aspergillosis Caused by Non-fumigatus Aspergillus spp
Source: J Fungi (Basel). 2023 Apr 21;9(4):500. doi: 10.3390/jof9040500 (PMC10141595; doi:10.3390/jof9040500)
Supplement: Supplementary file 1 [file jof-09-00500-s001.zip]

Archive with 1 entries (1 files):
- jof-2293713-supplementary.pdf
